# Supplementary material for: Hypoglycemia compensation mechanisms in dry fasting
Source: Metabol Open. 2025 Apr 15;26:100363. doi: 10.1016/j.metop.2025.100363 (PMC12206320; doi:10.1016/j.metop.2025.100363)
Supplement: Multimedia component 1 [file mmc1.xlsx]

## Sheet: creat-clear
						Creatinine Clearance/ml/min
			part. No/Day	0	1	2	3	4	5
			1	131.851	220.08	193.19	116.069	186.881	145.91
			2	185.714	253.018	299.679	190.711	245.859	208.581
			3	148.619	175.156	120.455	186.447	238.147	190.409
			4	77.8846	145.679	120.975	148.824	233.333	165.077
			5	143.738	114.599	202.344	135.386	217.973	160.94
			6	129.533	242.245	192.884	163.58	187.578	179.639
			7	165.201	294.352	350.545	210.886	342.429	353.76
			8	214.015	319.624	392.54	391.998	459.338	302.422
			9	151	278.768	199.876	143.003	195.792	211.268
			10	162.092	244.308	144.234	125.558	190.08	154.351
			aver	150.965	228.783	221.672	181.246	249.741	207.236
			stde	34.2527	62.4141	89.8662	75.9539	82.6046	64.8619
			stder	10.8317	19.7371	28.4182	24.0187	26.1219	20.5111

## Sheet: Insulin
			Insulin/μU/ml
	part. No/Day	0	1	2	3	4	5
	1	17.5	14.1	12	8.7	6.6	6.6
	2	17.2	13.2	13.4	6.1	5.2	8.5
	3	15.6	13.5	9.6	3.9	3.4	6.1
	4	30.8	19.7	18.5	17.1	11.6	10.3
	5	26.6	20.4	9.6	4.5	4.1	6.6
	6	31.1	13.5	8.6	3.8	3.5	4.8
	7	33.1	12	12.5	4.6	3.5	4.5
	8	34.2	26.1	24.2	5.5	5.1	14.2
	9	7.5	7	7.2	3.9	2.9	2.8
	10	4.1	6.1	6.8	5.3	4.1	3

## Sheet: HOMA-IR
	Insulin/μU/ml									Serum glucose/mg/dl						Glucose/mmol/l
	0	1	2	3	4	5		part. No/Day	0	1	2	3	4	5		0	1	2	3	4	5
	17.5	14.1	12	8.7	6.6	6.6		1	97	89	81	85	100	83		5.38889	4.94444	4.5	4.72222	5.55556	4.61111
	17.2	13.2	13.4	6.1	5.2	8.5		2	83	74	60	63	74	96		4.61111	4.11111	3.33333	3.5	4.11111	5.33333
	15.6	13.5	9.6	3.9	3.4	6.1		3	87	83	64	47	53	58		4.83333	4.61111	3.55556	2.61111	2.94444	3.22222
	30.8	19.7	18.5	17.1	11.6	10.3		4	96	62	65	102	118	113		5.33333	3.44444	3.61111	5.66667	6.55556	6.27778
	26.6	20.4	9.6	4.5	4.1	6.6		5	98	75	54	47	68	107		5.44444	4.16667	3	2.61111	3.77778	5.94444
	31.1	13.5	8.6	3.8	3.5	4.8		6	78	72	48	47	57	92		4.33333	4	2.66667	2.61111	3.16667	5.11111
	33.1	12	12.5	4.6	3.5	4.5		7	82	75	65	63	61	75		4.55556	4.16667	3.61111	3.5	3.38889	4.16667
	34.2	26.1	24.2	5.5	5.1	14.2		8	99	68	67	67	69	70		5.5	3.77778	3.72222	3.72222	3.83333	3.88889
	7.5	7	7.2	3.9	2.9	2.8		9	72	60	60	49	44	44		4	3.33333	3.33333	2.72222	2.44444	2.44444
	4.1	6.1	6.8	5.3	4.1	3		10	66	73	65	50	57	44		3.66667	4.05556	3.61111	2.77778	3.16667	2.44444
																HOMA-IR((μU/ml)*(mmol/l)) or μU*mol/L2
																4.19136	3.09852	2.63704	1.82593	1.62963	1.35259
																3.52494	2.41185	2.4484	0.948889	0.950123	2.01481
																3.35111	2.76667	1.96741	0.452593	0.444938	0.87358
																7.30074	3.0158	2.8321	4.30667	3.37975	2.87383
																6.43654	3.77778	1.77778	0.522222	0.688395	1.7437
																5.98963	2.4	1.52889	0.440988	0.492593	1.09037
																6.70173	2.22222	2.31481	0.715556	0.52716	0.833333
																8.36	4.38222	4.06321	0.909877	0.868889	2.45432
																1.33333	1.03704	1.06667	0.471852	0.315062	0.304198
																0.668148	1.09951	1.22568	0.654321	0.577037	0.325926

## Sheet: Urine acetoacetate
		Urine acetoacetate/mg/dl										Urine weight/g/24-h
		part. No/Day	0	1	2	3	4	5		part. No/Day	0	1	2	3	4	5
		1	5	0	80	80	80	80		1	731.3	993.95	432.6	339.9	370.8	319.3
		2	5	80	80	80	80	80		2	1107	638.6	566.5	957.9	813.7	813.7
		3	5	15	80	80	80	80		3	381.1	350.2	329.6	607.7	813.7	865.2
		4	5	0	15	40	40	40		4	432.6	370.8	453.2	509.85	648.9	556.2
		5	0	0	5	80	80	80		5	731.3	818.85	432.6	782.8	669.5	782.8
		6	5	0	40	80	40	80		6	844.6	937.3	726.15	612.85	504.7	1050.6
		7	5	15	80	80	80	80		7	844.6	700.4	525.3	499.55	473.8	525.3
		8	5	0	0	160	80	80		8	1146.95	1774.8	607.7	628.3	762.2	813.7
		9	0	5	15	40	40	80		9	867.58	1148	871.25	669.5	432.6	597.4
		10	0	0	40	80	40	80		10	1588.75	1060.5	710.7	515	525.3	432.6
											Urine volume/dl/24-h
										part. No/Day	0	1	2	3	4	5
										1	7.1	9.65	4.2	3.3	3.6	3.1
										2	10.7476	6.2	5.5	9.3	7.9	7.9
										3	3.7	3.4	3.2	5.9	7.9	8.4
										4	4.2	3.6	4.4	4.95	6.3	5.4
										5	7.1	7.95	4.2	7.6	6.5	7.6
										6	8.2	9.1	7.05	5.95	4.9	10.2
										7	8.2	6.8	5.1	4.85	4.6	5.1
										8	11.1354	17.2311	5.9	6.1	7.4	7.9
										9	8.42311	11.1456	8.45874	6.5	4.2	5.8
										10	15.4248	10.2961	6.9	5	5.1	4.2
			Urine acetoacetate/mg/24-h
		part. No/Day	0	1	2	3	4	5
		1	35.5	0	336	264	288	248
		2	53.7379	496	440	744	632	632
		3	18.5	51	256	472	632	672
		4	21	0	66	198	252	216
		5	0	0	21	608	520	608
		6	41	0	282	476	196	816
		7	41	102	408	388	368	408
		8	55.6772	0	0	976	592	632
		9	0	55.7282	126.881	260	168	464
		10	0	0	276	400	204	336

## Sheet: Glucagon
			Glucagon/pg/ml
	part. No/Day	0	1	2	3	4	5
	1	62	62	74	86	86	85
	2	30	110	98	76	95	89
	3	40	86	105	97	107	68
	4	62	95	97	82	105	94
	5	33	66	72	80	68	72
	6	34	106	93	81	93	90
	7	40	97	88	89	94	86
	8	58	67	112	69	86	92
	9	78	95	101	102	112	105
	10	71	82	86	79	89	80

## Sheet: GH
			GH (Growth Hormone)/ng/ml
	part. No/Day	0	1	2	3	4	5
	1	0.52	0.56	1.1	1.65	2.69	3.08
	2	1.29	1.25	3.31	2.95	4.12	3.26
	3	0.77	1.15	1.09	2.16	1.83	2.86
	4	1.01	1.46	2.87	3.12	2.64	4.28
	5	1.18	1.38	2.49	2.21	0.96	1.05
	6	0.69	2.4	2.08	2.84	3.13	3.82
	7	0.65	1.98	4.02	3.58	2.57	3.1
	8	0.86	0.92	3.16	3.46	2.54	1.48
	9	0.98	0.85	0.92	1.02	1.95	2.55
	10	0.71	0.79	0.99	1.18	2.05	2.41

## Sheet: IGF-1
			IGF-1 (Insulin like growth factor-1)/ng/ml
	part. No/Day	0	1	2	3	4	5
	1	112	94	101	79	86	105
	2	111	88	95	153	167	201
	3	155	140	145	160	166	193
	4	69	75	98	183	170	152
	5	61	88	97	183	170	152
	6	47	60	52	62	103	74
	7	123	150	166	210	337	302
	8	121	130	133	142	150	186
	9	208	159	180	197	225	230
	10	140	144	129	210	227	198

## Sheet: TSH
				TSH/mIU/l
	part. No/Day	0	1	2	3	4	5
	1	2.71222	2.17667	1.77444	1.25667	0.88	0.716667
	2	2.98	2.72	1.92	1.8	1.32	0.99
	3	2.69	1.51	1.1	0.63	0.45	0.2
	4	2.2	1.75	1.32	1.01	0.82	0.7
	5	1.31	1.54	1	0.53	0.31	0.28
	6	2.13	2.01	1.56	1.3	1.02	0.8
	7	2.05	1.88	1.85	1.12	0.95	0.91
	8	4.02	3.19	2.75	2.23	1.29	1.19
	9	3.55	2.95	2.48	1.19	0.86	0.75
	10	3.48	2.04	1.99	1.5	0.9	0.63

## Sheet: T4
			T4/μg/dl
	part. No/Day	0	1	2	3	4	5
	1	8.38111	7.94333	7.71333	7.27444	6.92	6.81778
	2	8.11	8.46	8.4	8.46	7.19	7.41
	3	6.79	6.25	6.74	7.75	7.09	7.24
	4	10.18	9.41	8.86	8.12	6.78	6.74
	5	8.42	8.52	7.85	5.26	6.47	6.22
	6	8.36	7.78	7.96	8.05	6.98	7.01
	7	10.18	9.13	8.32	8.12	7.48	7.12
	8	7.95	7.53	7.21	7.11	7.45	6.83
	9	7.66	7.02	7.19	6.52	6.88	6.73
	10	7.78	7.39	6.89	6.08	5.96	6.06

## Sheet: T3
			T3/μg/l
	part. No/Day	0	1	2	3	4	5
	1	1.29556	1.31778	1.27444	1.06	0.975556	0.96
	2	1.29	0.99	0.95	0.86	0.88	0.85
	3	1.46	1.44	1.45	0.95	1.01	1.11
	4	1.36	1.42	1.44	1.12	0.98	0.95
	5	1.19	1.08	1.03	1.02	1.02	0.99
	6	1.18	1.54	1.56	1.52	1.21	1.05
	7	1.36	1.49	1.19	0.96	0.9	0.91
	8	1.38	1.33	1.27	1.04	1.02	0.92
	9	1.28	1.36	1.28	1.09	0.87	1.01
	10	1.16	1.21	1.3	0.98	0.89	0.85

[truncated: 10 more sheets: Leptin, cholesterol, LDL, HDL, TRIG, LDH, CPK, SGPT, γGT, SGOT]
