# Supplementary material for: Hypoglycemia compensation mechanisms in dry fasting
Source: Metabol Open. 2025 Apr 15;26:100363. doi: 10.1016/j.metop.2025.100363 (PMC12206320; doi:10.1016/j.metop.2025.100363)
Supplement: Multimedia component 2 [file mmc2.xlsx]

## Sheet: weight & height
		Weight/kg
	part. No/Day	0	1	2	3	4	5
	1	94	92.2	90.5	89.1	87.8	86.4
	2	74.2	72.8	71	69.5	68.1	66.7
	3	86.7	85.3	84	82.5	81	79.8
	4	54.6	53.1	51.9	50.6	49.3	48.3
	5	72.1	70.4	69	67.7	66.4	65.4
	6	85.7	83.7	82.2	80.8	79.6	78.1
	7	105.9	103.7	102.3	100.7	99.6	98.5
	8	112	109	107.4	106	104.9	103.9
	9	61.8	60.2	58.9	57.7	56.4	55.5
	10	62.3	61	59.4	58.2	56.9	56
			part. No	Height/m
			1	1.57
			2	1.67
			3	1.7
			4	1.67
			5	1.58
			6	1.71
			7	1.85
			8	1.72
			9	1.75
			10	1.75

## Sheet: Glucose
				Serum glucose
		part. No/Day	0	1	2	3	4	5
		1	97	89	81	85	90	93
		2	83	74	60	57	74	83
		3	87	83	64	47	53	73
		4	96	62	59	70	78	85
		5	98	75	54	47	68	81
		6	78	72	48	45	57	75
		7	82	75	65	58	61	71
		8	99	68	67	56	69	78
		9	72	60	60	49	50	75
		10	66	65	65	44	60	68

## Sheet: NC
		NC (neck circumference)/cm
	part. No/Day	0	1	2	3	4	5
	1	35.5	35.5	34.5	34	34	34
	2	32.5	31	31	31	31	30.5
	3	34	33	33	32.5	32	32
	4	28	27.5	27	27	26.5	26
	5	34.5	34	34	33.5	33	32.5
	6	39	38	38	37.5	37.5	37
	7	39.5	39.5	39	38.5	38	38
	8	37	36.5	36	35.5	35.5	35
	9	33	33	32.5	32.5	32	31.5
	10	33	33	32.5	32.5	32	31.5
		stder
		#DIV/0!	#DIV/0!	#DIV/0!	#DIV/0!	#DIV/0!	#DIV/0!

## Sheet: WC
		WC (waist circumference)/cm
	part. No/Day	0	1	2	3	4	5
	1	97	94	92.5	91	90	89
	2	77	73.5	72.5	71.5	70.5	70
	3	85	82	81	80.5	79	78.5
	4	60	56	55	54	53	52.5
	5	79	75.5	74	73	72	71.5
	6	103	96	95.5	93	92	91
	7	98	92	90	90.5	89	88
	8	96	92.5	91	88	87	86.5
	9	76	71.5	71	70	68	67.5
	10	75	73	72.5	72	70	69.5

## Sheet: CCA
		CCA (chest circumference at axilla)/cm
	part. No/Day	0	1	2	3	4	5
	1	101	99	98	98	97	96.5
	2	87.5	86.5	84	84	83.5	83
	3	91	90	89	89	87.5	87
	4	74.5	74.5	74	73.5	73	71
	5	92	89.5	88.5	89	87	87
	6	104	103	101	101	101	100.5
	7	106	102	102	101	99	99
	8	100	100	99	98.5	98	97
	9	84	83	82.5	82.5	82	81.5
	10	84	83	82.5	82	81.5	81

## Sheet: CCN
		CCN (chest circumference at nipples)/cm
	part. No/Day	0	1	2	3	4	5
	1	108	106	105	105	104	103
	2	91	88	87.5	87	86	85
	3	96	92.5	92	92	90.5	90
	4	71	70	70	69	68	67
	5	101	101	97.5	98	95	94.5
	6	104	100	99	99	98	97.5
	7	105	100	99	98	98	97
	8	106	106	105	104	101	100
	9	84.5	81.5	81	80.5	79.5	79
	10	84	84	83	82.5	82	81

## Sheet: HC
		HC (hip circumference)/cm
	part. No/Day	0	1	2	3	4	5
	1	114	111	111	110	110.5	109
	2	107	106	104.5	104.5	103.5	102
	3	116	109	108.5	109	108	107
	4	94	93	92	91	91	89.5
	5	97	95	94.5	93.5	93	92.5
	6	95	94	93	91.5	91.5	91
	7	107	108	107	105	104	103
	8	121.5	120	119	119	118	116
	9	86	86.5	85	84	84	81
	10	92	92	89.5	89.5	90	86.5

## Sheet: OHC
		OHC (oblique hip circumference)/cm
	part. No/Day	0	1	2	3	4	5
	1	124	123.5	122	122	120.5	119.5
	2	124	121	118	118	115	114
	3	128	127	126	125.5	125	124
	4	107	106	105	103	102	100.5
	5	108	107	107	106	105	104
	6	108	108	106	105	105	103
	7	120.5	119	119	117	116	116
	8	140	137	137	136.5	136	135
	9	104.5	104.5	102.8	101	100	99
	10	105	105	104	103	102	101.5

## Sheet: HOMA-b
			HOMA-b/U/mol
			185	195	240	142	64	119
			310	432	-1608	#DIV/0!	170	93
			234	243	3456	-88	-122	-439
			336	-7092	3330	158	76	74
			274	612	-384	-101	295	54
			746	540	-206	-86	-210	60
			627	360	2250	#DIV/0!	-630	135
			342	1879	2178	495	306	730
			300	-840	-864	-100	-55	-53
			492	220	1224	-147	-246	-57
